# Supplementary material for: Lipopolysaccharide of Legionella pneumophila Serogroup 1 Facilitates Interaction with Host Cells
Source: Int J Mol Sci. 2023 Sep 27;24(19):14602. doi: 10.3390/ijms241914602 (PMC10572746; doi:10.3390/ijms241914602)
Supplement: Supplementary file 1 [file ijms-24-14602-s001.zip]

Archive with 1 entries (1 files):
- ijms-2597354-supplementary.pdf
